# Supplementary material for: Critical Knowledge Gaps for Shellfish Allergies: Insights from Global Market Presence and Trade of Shellfish
Source: Foods. 2026 May 13;15(10):1720. doi: 10.3390/foods15101720 (PMC13206035; doi:10.3390/foods15101720)
Supplement: Supplementary file 1 [file foods-15-01720-s001.zip]

Archive with 1 entries (1 files):
- foods-4247487-supplementary.pdf
